# Supplementary material for: Statistical Methods for Item Reduction in a Representative Lifestyle Questionnaire: Pilot Questionnaire Study
Source: Interact J Med Res. 2022 Mar 18;11(1):e28692. doi: 10.2196/28692 (PMC8976253; doi:10.2196/28692)
Supplement: Multimedia Appendix 1 [file ijmr_v11i1e28692_app1.xlsx]

## Sheet: questions
Question number	Question	Possible answers
	Daily questions
1	Did you open Fitbit app this morning?	Yes, No
2	Was your sleep:	Very light, Light, Fairly light, Light average, Deep average, Fairly deep, Deep, Very deep
3	How well did you sleep last night?	Very badly, Badly, Fairly badly, Fairly well, Well, Very well
4	How clear-headed did you feel after getting up this morning?	Still very drowsy indeed, Still moderately drowsy, Still slightly drowsy, Fairly clear-headed, Alert, Very alert
5	How satisfied were you with last night's sleep?	Very unsatisfied, Moderately unsatisfied, Slightly unsatisfied, Fairly satisfied, Completely satisfied
6	Did you eat three times a day?	Yes, No
7	Have you eaten in hurry today?	Yes, No
8	Did you have a breakfast in a restaurant?	Yes, No
9	Did you have a lunch in a restaurant?	Yes, No
10	Did you have a dinner in a restaurant?	Yes, No
11	Did you take out a breakfast from a store or a restaurant?	Yes, No
12	Did you take out a lunch from a store or a restaurant?	Yes, No
13	Did you take out a dinner from a store or a restaurant?	Yes, No
14	Were you aware of the ideal nutrition balance as described in the link and follow the recommendation today?	Yes, No
15	Did you snack today?	Yes, No
16	Did you eat in restaurants/cafeterias in your office building today?	Yes, No, Not applicable
17	Did you drink any caffenated drinks today, such as coffee, black tea, green tea, energy drink, soda etc)?	Yes, No
18	Did you drink the caffenated drink(s) after 6pm?	Yes, No, I didn't drink caffeinated drinks
19	Did you drink more than the recommended maximum daily intake of alcohol beverages today?	Yes, No
20	How do you scale your stress level at work on a scale of 1-5 as 5 is the highest stress?	Whole number (1 to 5)
21	How do you scale your stress level at home on a scale of 1-5 as 5 is the highest stress?	Whole number (1 to 5)
	Weekly questions
22	How many days off did you take this week including a holiday PTO (paid time off)?	Whole number (0 to 5)
23	How many cigarettes in average did you smoke per day this week?	Whole number (0-)
24	How many hours did you work this week?	Whole number (0 to 99)
25	How many days was it hard to fall asleep this week?	Whole number (0 to 7)
26	How many days did you wake up while asleep this week?	Whole number (0 to 7)
27	How many days did you get up early this week?	Whole number (0 to 7)
28	How many days did you feel well rested when getting up this week?	Whole number (0 to 7)
29	How many days couldn't you sleep well this week?	Whole number (0 to 7)
30	How many days did you feel drowsy during the day this week?	Whole number (0 to 7)
31	How many days did you fall asleep during the day this week?	Whole number (0 to 7)
32	How many days did you feel annoyed during the day this week?	Whole number (0 to 7)
33	How many days did you feel tired during the day this week?	Whole number (0 to 7)
34	How many days did you feel satisfied with the quality of sleep this week?	Whole number (0 to 7)
35	How many days did you feel clear-headed and active during the day this week?	Whole number (0 to 7)
36	How many days did you feel too sleepy this week?	Whole number (0 to 7)
37	How many days did you have less time to sleep this week?	Whole number (0 to 7)
38	How many days did you take a nap during the day at a fixed time this week?	Whole number (0 to 7)
39	How many days did you fall asleep when not planned this week?	Whole number (0 to 7)
40	How many days did you drink alcohol to sleep this week?	Whole number (0 to 7)
41	How many days did you smoke to sleep this week?	Whole number (0 to 7)
42	How many days did you take herbal tea supplements and traditional Chinese medicine to sleep this week?	Whole number (0 to 7)
43	How many days did you use a commercial sleeping pill to sleep this week?	Whole number (0 to 7)
44	How many days did you use sleeping pills prescribed by a doctor to sleep this week?	Whole number (0 to 7)
45	How many days did you use aspirin or an analgesic to sleep this week?	Whole number (0 to 7)
46	Are you interested in smoking cessation program?	Yes, No, I do not smoke
47	Are you considering to reduce alcohol intake?	Yes, No, I do not drink alcohol
	Monthly questions
48	In the last month, how often have you felt that you were unable to control the important things in your life?	Never, Almost never, Sometimes, Fairly often, Very often
49	In the last month, how often have you felt confident about your ability to handle your personal problems?	Never, Almost never, Sometimes, Fairly often, Very often
50	In the last month, how often have you felt that you were on top of things?	Never, Almost never, Sometimes, Fairly often, Very often
51	In the last month, how often have you found that you could not cope with all the things that you had to do?	Never, Almost never, Sometimes, Fairly often, Very often
