# Supplementary material for: Statistical Methods for Item Reduction in a Representative Lifestyle Questionnaire: Pilot Questionnaire Study
Source: Interact J Med Res. 2022 Mar 18;11(1):e28692. doi: 10.2196/28692 (PMC8976253; doi:10.2196/28692)
Supplement: Multimedia Appendix 5 [file ijmr_v11i1e28692_app5.xlsx]

## Sheet: Sheet1
Reduced Questionnaire (VIF)
Question number	Question	Possible answers
	Daily questions
4	How clear-headed did you feel after getting up this morning?	Still very drowsy indeed, Still moderately drowsy, Still slightly drowsy, Fairly clear-headed, Alert, Very alert
20	How do you scale your stress level at work on a scale of 1-5 as 5 is the highest stress?	Whole number (1 to 5)
21	How do you scale your stress level at home on a scale of 1-5 as 5 is the highest stress?	Whole number (1 to 5)
	Weekly questions
22	How many days off did you take this week including a holiday PTO (paid time off)?	Whole number (0 to 5)
23	How many cigarettes in average did you smoke per day this week?	Whole number (0-)
24	How many hours did you work this week?	Whole number (0 to 99)
25	How many days was it hard to fall asleep this week?	Whole number (0 to 7)
26	How many days did you wake up while asleep this week?	Whole number (0 to 7)
27	How many days did you get up early this week?	Whole number (0 to 7)
29	How many days couldn't you sleep well this week?	Whole number (0 to 7)
31	How many days did you fall asleep during the day this week?	Whole number (0 to 7)
32	How many days did you feel annoyed during the day this week?	Whole number (0 to 7)
33	How many days did you feel tired during the day this week?	Whole number (0 to 7)
34	How many days did you feel satisfied with the quality of sleep this week?	Whole number (0 to 7)
36	How many days did you feel too sleepy this week?	Whole number (0 to 7)
37	How many days did you have less time to sleep this week?	Whole number (0 to 7)
38	How many days did you take a nap during the day at a fixed time this week?	Whole number (0 to 7)
39	How many days did you fall asleep when not planned this week?	Whole number (0 to 7)
40	How many days did you drink alcohol to sleep this week?	Whole number (0 to 7)
41	How many days did you smoke to sleep this week?	Whole number (0 to 7)
42	How many days did you take herbal tea supplements and traditional Chinese medicine to sleep this week?	Whole number (0 to 7)
43	How many days did you use a commercial sleeping pill to sleep this week?	Whole number (0 to 7)
44	How many days did you use sleeping pills prescribed by a doctor to sleep this week?	Whole number (0 to 7)
45	How many days did you use aspirin or an analgesic to sleep this week?	Whole number (0 to 7)
	Monthly questions
50	In the last month, how often have you felt that you were on top of things?	Never, Almost never, Sometimes, Fairly often, Very often
51	In the last month, how often have you found that you could not cope with all the things that you had to do?	Never, Almost never, Sometimes, Fairly often, Very often
Reduced Questionnaire (FA)
Question number	Question	Possible answers
	Daily questions
5	How satisfied were you with last night's sleep?	Very unsatisfied, Moderately unsatisfied, Slightly unsatisfied, Fairly satisfied, Completely satisfied
6	Did you eat three times a day?	Yes, No
7	Have you eaten in hurry today?	Yes, No
8	Did you have a breakfast in a restaurant?	Yes, No
12	Did you take out a lunch from a store or a restaurant?	Yes, No
14	Were you aware of the ideal nutrition balance as described in the link and follow the recommendation today?	Yes, No
15	Did you snack today?	Yes, No
18	Did you drink the caffenated drink(s) after 6pm?	Yes, No, I didn't drink caffeinated drinks
20	How do you scale your stress level at work on a scale of 1-5 as 5 is the highest stress?	Whole number (1 to 5)
	Weekly questions
23	How many cigarettes in average did you smoke per day this week?	Whole number (0-)
24	How many hours did you work this week?	Whole number (0 to 99)
25	How many days was it hard to fall asleep this week?	Whole number (0 to 7)
31	How many days did you fall asleep during the day this week?	Whole number (0 to 7)
32	How many days did you feel annoyed during the day this week?	Whole number (0 to 7)
34	How many days did you feel satisfied with the quality of sleep this week?	Whole number (0 to 7)
36	How many days did you feel too sleepy this week?	Whole number (0 to 7)
38	How many days did you take a nap during the day at a fixed time this week?	Whole number (0 to 7)
40	How many days did you drink alcohol to sleep this week?	Whole number (0 to 7)
	Monthly questions
50	In the last month, how often have you felt that you were on top of things?	Never, Almost never, Sometimes, Fairly often, Very often
